# Supplementary material for: Liquid Biopsy for Detection of Pancreaticobiliary Cancers by Functional Enrichment and Immunofluorescent Profiling of Circulating Tumor Cells and Their Clusters
Source: Cancers (Basel). 2024 Apr 2;16(7):1400. doi: 10.3390/cancers16071400 (PMC11010988; doi:10.3390/cancers16071400)
Supplement: Supplementary file 1 [file cancers-16-01400-s001.zip]

Archive with 2 entries (2 files):
- 240321 Line Data.xlsx
- cancers-2930803-supplementary.pdf
