# Supplementary material for: Liquid Biopsy for Detection of Pancreaticobiliary Cancers by Functional Enrichment and Immunofluorescent Profiling of Circulating Tumor Cells and Their Clusters
Source: Cancers (Basel). 2024 Apr 2;16(7):1400. doi: 10.3390/cancers16071400 (PMC11010988; doi:10.3390/cancers16071400)
Supplement: Supplementary file 1 [file cancers-16-01400-s001.zip › 240321 Line Data.xlsx]

## Sheet: Case Control Cohort
ID	Age	Gender	Primary	Subtype	Stage	Reported TNM	Grade
A-050595	23	F	Pancreas	Adenocarcinoma	Stage I	T1N0M0	1
A-050780	58	M	Pancreas	Adenocarcinoma	Stage III	T1N2M0	n.a.
A-051657	63	F	Gallbladder	Adenocarcinoma	Stage IV	TxNxM1	n.a.
A-061165	79	F	Pancreas	Adenocarcinoma	Stage I	T2N0M0	n.a.
A-061384	78	F	Pancreas	Adenocarcinoma	Stage IV	T2NxM1	n.a.
A-061869	39	F	Pancreas	Adenocarcinoma	Stage IV	T3NxM1	2
A-072645	70	F	Pancreas	Adenocarcinoma	Stage IV	T3NxM1	n.a.
A-072714	57	M	Pancreas	Adenocarcinoma	Stage IV	T2NxM1	3
A-072815	72	M	Gallbladder	Adenocarcinoma	Stage IV	TxN1M1	n.a.
A-073082	62	M	Gallbladder	Adenocarcinoma	Stage III	T3N1M0(1)	3
A-073121	36	F	Bile Duct	Adenocarcinoma	Stage IV	T1NxM1	n.a.
A-073353	73	M	Pancreas	Adenocarcinoma	Stage IV	T2N2M1	n.a.
A-073542	72	M	Pancreas	Adenocarcinoma	Stage IV	T3N1M1	3
A-073612	55	M	Pancreas	Adenocarcinoma	Stage II	T3N0M0	n.a.
A-083690	61	M	Pancreas	Adenocarcinoma	Stage III	n.a.	n.a.
A-083748	56	M	Pancreas	Adenocarcinoma	Stage IV	TxN1M1	n.a.
A-083755	32	M	Gallbladder	Adenocarcinoma	Stage IV	TxNxM1	n.a.
A-083778	59	F	Pancreas	Adenocarcinoma	Stage IV	T3NxM1	3
A-084025	50	M	Pancreas	Adenocarcinoma	Stage III	T4N1M0	n.a.
A-084179	63	M	Pancreas	Adenocarcinoma	Stage II	T3N1M0	n.a.
A-084285	78	F	Pancreas	Adenocarcinoma	Stage IV	T3N2M1	n.a.
A-084369	71	M	Pancreas	Adenocarcinoma	Stage IV	TxN1M1	1
A-084402	75	M	Pancreas	Adenocarcinoma	Stage IV	TxNxM1	n.a.
A-094587	35	M	Pancreas	Adenocarcinoma	Stage II	T2N1M0	n.a.
A-094597	71	M	Pancreas	Adenocarcinoma	Stage IV	TxNxM1	n.a.
A-094877	36	F	Pancreas	Adenocarcinoma	Stage II	T3N0M0	n.a.
A-094891	69	F	Pancreas	Adenocarcinoma	Stage IV	T3N2M1	n.a.
A-094907	65	M	Gallbladder	Adenocarcinoma	Stage II	T2N0M0	2
A-094946	59	F	Bile Duct	Adenocarcinoma	Stage III	T2N1M0	n.a.
A-095004	64	M	Pancreas	Adenocarcinoma	Stage IV	T2NxM1	n.a.
A-095014	46	M	Pancreas	Adenocarcinoma	Stage IV	TxN1M1	1
A-095025	56	F	Bile Duct	Adenocarcinoma	Stage IV	TxNxM1	n.a.
A-105730	42	F	Pancreas	Adenocarcinoma	Stage IV	T2N1M1	n.a.
A-105759	54	M	Pancreas	Adenocarcinoma	Stage II	T3N0M0	n.a.
A-105761	81	M	Bile Duct	Adenocarcinoma	Stage IV	T1NxM1	2
A-105804	69	F	Pancreas	Adenocarcinoma	Stage I	T1N0M0	3
A-105916	69	F	Pancreas	Adenocarcinoma	Stage I	T1N0M0	3
A-116059	60	M	Pancreas	Adenocarcinoma	Stage IV	TxNxM1	n.a.
A-116131	50	M	Gallbladder	Adenocarcinoma	Stage I	T1N0M0	n.a.
A-116135	50	M	Gallbladder	Adenocarcinoma	Stage I	T1N0M0	n.a.
A-116141	55	M	Pancreas	Adenocarcinoma	Stage II	T3N0M0	n.a.
A-116155	66	F	Bile Duct	Adenocarcinoma	Stage IV	TxN2M1	2
A-116181	46	M	Bile Duct	Adenocarcinoma	Stage II	T2N0M0	n.a.
A-116259	72	M	Bile Duct	Adenocarcinoma	Stage IV	T2NxM1	n.a.
A-116293	13	F	Pancreas	Adenocarcinoma	Stage II	T3N0M0	n.a.
A-116360	83	M	Pancreas	Adenocarcinoma	Stage IV	TxN1M1	n.a.
A-116407	64	M	Gallbladder	Adenocarcinoma	Stage I	T1N0M0	n.a.
A-126677	74	F	Gallbladder	Adenocarcinoma	Stage IV	TxNxM1	n.a.
A-126700	70	M	Bile Duct	Adenocarcinoma	Stage III	T3N0M0	3
A-126711	72	F	Pancreas	Adenocarcinoma	Stage I	T2N0M0	n.a.
A-126824	64	M	Gallbladder	Adenocarcinoma	Stage I	T1N0M0	n.a.
A-126999	54	M	Pancreas	Adenocarcinoma	Stage III	T3N2M0	n.a.
A-127155	56	F	Pancreas	Adenocarcinoma	Stage I	T2N0M0	n.a.
A-127373	53	M	Bile Duct	Adenocarcinoma	Stage IV	TxNxM1	2
A-127422	63	M	Pancreas	Adenocarcinoma	Stage IV	T3NxM1	n.a.
B-010014	65	M	Bile Duct	Adenocarcinoma	Stage IV	TxNxM1	n.a.
B-010091	50	F	Pancreas	Adenocarcinoma	Stage II	T3N0M0	n.a.
B-010724	63	M	Pancreas	Adenocarcinoma	Stage IV	T2N1M1	2
B-010740	36	F	Pancreas	Adenocarcinoma	Stage III	T4N2M0	n.a.
B-0200967	72	M	Bile Duct	Adenocarcinoma	Stage IV	TxN0M1	3
B-0201065	50	F	Pancreas	Adenocarcinoma	Stage II	T3N0M0	n.a.
B-0201325	20	F	Pancreas	Adenocarcinoma	Stage II	T3N0M0	n.a.
B-0201538	49	F	Gallbladder	Adenocarcinoma	Stage III	T3N0M0	3
B-0301815	47	F	Gallbladder	Adenocarcinoma	Stage IV	TxNxM1	n.a.
B-0302164	50	F	Gallbladder	Adenocarcinoma	Stage I	T1N0M0	n.a.
B-0302278	55	M	Pancreas	Adenocarcinoma	Stage III	T2N2M0	1
B-0302505	45	M	Pancreas	Adenocarcinoma	Stage III	T3N2M0	n.a.
B-0403861	35	M	Pancreas	Adenocarcinoma	Stage III	T4N2M0	n.a.
B-0403959	65	F	Pancreas	Adenocarcinoma	Stage II	T3N0M0	2
B-0404199	68	M	Pancreas	Adenocarcinoma	Stage III	T3N2M0	2
B-0404239	54	M	Pancreas	Adenocarcinoma	Stage II	T3N0M0	2
B-0404398	49	M	Gallbladder	Adenocarcinoma	Stage IV	TxN1M1	n.a.
B-0404745	54	F	Gallbladder	Adenocarcinoma	Stage III	T3N0M0	n.a.
B-0404844	42	M	Pancreas	Adenocarcinoma	Stage III	T4N2M0	n.a.
B-0405256	59	M	Pancreas	Adenocarcinoma	Stage II	T3N0M0	2
B-0405281	38	M	Gallbladder	Adenocarcinoma	Stage III	T2N1M0	n.a.
B-0405411	60	M	Pancreas	Adenocarcinoma	Stage III	T3N1M0	2
B-0405528	46	M	Gallbladder	Adenocarcinoma	Stage IV	TxN2M1	n.a.
B-0405751	65	M	Pancreas	Adenocarcinoma	Stage I	T2N0M0	n.a.
B-0405772	66	M	Bile Duct	Adenocarcinoma	Stage III	T2N1M0	n.a.
B-0405901	51	F	Pancreas	Adenocarcinoma	Stage III	T2N2M0	n.a.
B-0406175	60	F	Bile Duct	Adenocarcinoma	Stage II	T2N0M0	n.a.
B-0406566	46	M	Pancreas	Adenocarcinoma	Stage II	T2N1M0	n.a.
B-0507857	41	F	Gallbladder	Adenocarcinoma	Stage IV	T2N1M1	n.a.
B-0507866	42	M	Pancreas	Adenocarcinoma	Stage III	T4N1M0	1
B-0508062	47	M	Pancreas	Adenocarcinoma	Stage III	T2N2M0	n.a.
B-0508247	65	M	Pancreas	Adenocarcinoma	Stage II	T3N0M0	3
B-0508261	48	F	Gallbladder	Adenocarcinoma	Stage II	T2N0M0	n.a.
B-0508407	51	M	Pancreas	Adenocarcinoma	Stage II	T3N0M0	n.a.
B-0508451	72	F	Pancreas	Adenocarcinoma	Stage I	T1N0M0	n.a.
B-0508870	48	F	Gallbladder	Adenocarcinoma	Stage II	T2N0M0	2
B-0509031	44	M	Pancreas	Adenocarcinoma	Stage II	T2N1M0	n.a.
B-0509124	48	F	Gallbladder	Adenocarcinoma	Stage II	T2N0M0	2
B-0509279	53	F	Pancreas	Adenocarcinoma	Stage III	T2N2M0	3
B-0509553	65	F	Gallbladder	Adenocarcinoma	Stage I	T1N0M0	2
B-0509574	60	M	Pancreas	Adenocarcinoma	Stage I	T2N0M0	2
B-0510007	50	F	Gallbladder	Adenocarcinoma	Stage IV	TxN2M1	n.a.
B-0510308	62	F	Gallbladder	Adenocarcinoma	Stage IV	T3NxM1	n.a.
B-0510861	58	M	Bile Duct	Adenocarcinoma	Stage III	T2N1M0	2
B-0511390	50	M	Gallbladder	Adenocarcinoma	Stage IV	TxN2M1	n.a.
B-0511601	59	M	Pancreas	Adenocarcinoma	Stage II	T2N1M0	n.a.
B-0512050	70	F	Gallbladder	Adenocarcinoma	Stage III	T2N1M0	n.a.
B-0512900	62	M	Pancreas	Adenocarcinoma	Stage II	T3N0M0	n.a.
B-0513430	70	F	Gallbladder	Adenocarcinoma	Stage I	T1N0M0	1
B-0513483	65	F	Gallbladder	Adenocarcinoma	Stage IV	T3N1M1	n.a.
B-0615274	69	M	Gallbladder	Adenocarcinoma	Stage II	T2N0M0	n.a.
B-0616018	42	F	Bile Duct	Adenocarcinoma	Stage III	T3N1M0	n.a.
B-0616844	50	M	Pancreas	Adenocarcinoma	Stage II	T3N0M0	n.a.
B-0618442	76	F	Pancreas	Adenocarcinoma	Stage I	T2N0M0	n.a.
B-0618457	56	F	Pancreas	Adenocarcinoma	Stage III	T2N2M0	n.a.
B-0619023	60	F	Pancreas	Adenocarcinoma	Stage II	T1N1M0	n.a.
B-0619307	77	M	Bile Duct	Adenocarcinoma	Stage II	T2N0M0	n.a.
B-0619976	72	M	Bile Duct	Adenocarcinoma	Stage III	n.a.	n.a.
B-0620098	70	M	Pancreas	Adenocarcinoma	Stage III	T4N0M0	n.a.
B-0620208	56	M	Pancreas	Adenocarcinoma	Stage II	T3N1M0	n.a.
B-0620576	45	M	Pancreas	Adenocarcinoma	Stage I	T1N0M0	n.a.
B-0720747	66	F	Pancreas	Adenocarcinoma	Stage I	T1N0M0	1
B-0720773	74	M	Pancreas	Adenocarcinoma	Stage III	T4N0M0	n.a.
B-0720841	66	F	Pancreas	Adenocarcinoma	Stage I	T1N0M0	1
B-0720845	41	M	Pancreas	Adenocarcinoma	Stage I	T2N0M0	n.a.
B-0720925	66	F	Pancreas	Adenocarcinoma	Stage I	T1N0M0	1
B-0721170	49	F	Gallbladder	Adenocarcinoma	Stage I	T1N0M0	n.a.
B-0721426	38	F	Pancreas	Adenocarcinoma	Stage III	T4N0M0	n.a.
B-0721515	81	M	Pancreas	Adenocarcinoma	Stage II	T3N1M0	2
B-0721844	65	M	Pancreas	Adenocarcinoma	Stage II	T2N1M0	n.a.
B-0722136	60	F	Pancreas	Adenocarcinoma	Stage II	T2N1M0	n.a.
B-0722447	65	M	Pancreas	Adenocarcinoma	Stage II	T2N1M0	2
B-0722784	75	M	Pancreas	Adenocarcinoma	Stage I	T2N0M0	n.a.
B-0723227	52	M	Bile Duct	Adenocarcinoma	Stage III	T1N1M0	3
B-0823570	66	M	Pancreas	Adenocarcinoma	Stage I	T2N0M0	1
B-0826118	58	M	Gallbladder	Adenocarcinoma	Stage II	T2N0M0	n.a.
B-0826120	65	M	Pancreas	Adenocarcinoma	Stage III	T3N2M0	n.a.
B-0826435	68	F	Gallbladder	Adenocarcinoma	Stage II	T2N0M0	n.a.
B-0826969	65	F	Pancreas	Adenocarcinoma	Stage I	T2N0M0	n.a.
B-0928884	54	F	Pancreas	Adenocarcinoma	Stage II	T3N1M0	n.a.
B-0930521	65	M	Pancreas	Adenocarcinoma	Stage II	T3N0M0	1
B-1032827	48	M	Gallbladder	Adenocarcinoma	Stage III	T3N0M0	n.a.
B-1032985	54	M	Bile Duct	Adenocarcinoma	Stage I	T1N0M0	n.a.
B-1033549	38	M	Pancreas	Adenocarcinoma	Stage II	T3N1M0	n.a.
B-1033606	74	M	Pancreas	Adenocarcinoma	Stage I	T1N0M0	n.a.
B-1239551	59	M	Bile Duct	Adenocarcinoma	Stage II	T2N0M0	n.a.
B-1239726	68	F	Pancreas	Adenocarcinoma	Stage I	T1N0M0	n.a.
B-1239818	19	F	Pancreas	Adenocarcinoma	Stage II	T3N0M0	n.a.
B-1239894	47	F	Pancreas	Adenocarcinoma	Stage I	T2N0M0	1
B-1239902	68	F	Pancreas	Adenocarcinoma	Stage I	T1N0M0	n.a.
B-1240100	54	M	Pancreas	Adenocarcinoma	Stage II	T3N1M0	n.a.
B-1240202	39	M	Pancreas	Adenocarcinoma	Stage II	T2N1M0	n.a.
B-1240310	45	F	Bile Duct	Adenocarcinoma	Stage I	T1N0M0	n.a.
B-1240365	47	F	Gallbladder	Adenocarcinoma	Stage I	T1N0M0	n.a.
C-0100027	65	F	Pancreas	Adenocarcinoma	Stage II	T3N0M0	n.a.
C-0100345	66	M	Pancreas	Adenocarcinoma	Stage II	T2N1M0	n.a.
C-0100551	60	M	Pancreas	Adenocarcinoma	Stage II	T2N1M0	n.a.
C-0100658	48	M	Bile Duct	Adenocarcinoma	Stage II	T2N0M0	n.a.
C-0100720	45	M	Gallbladder	Adenocarcinoma	Stage III	T3N1M0	n.a.
C-0101523	67	F	Gallbladder	Adenocarcinoma	Stage II	T2N0M0	n.a.
C-0201872	68	F	Gallbladder	Adenocarcinoma	Stage II	T2N0M0	n.a.
C-0202184	68	M	Pancreas	Adenocarcinoma	Stage I	T2N0M0	n.a.
C-0202767	26	M	Pancreas	Adenocarcinoma	Stage II	T3N0M0	2
C-0303994	57	F	Gallbladder	Adenocarcinoma	Stage I	T1N0M0	n.a.
C-0304079	19	M	Gallbladder	Adenocarcinoma	Stage I	T1N0M0	n.a.
C-0304236	69	M	Bile Duct	Adenocarcinoma	Stage I	T1N0M0	n.a.
C-0304352	49	M	Pancreas	Adenocarcinoma	Stage I	T2N0M0	2
C-0605358	82	M	Pancreas	Adenocarcinoma	Stage II	n.a.	2
C-0605405	72	F	Gallbladder	Adenocarcinoma	Stage III	T2N1M0	n.a.
C-1007475	54	M	Pancreas	Adenocarcinoma	Stage II	n.a.	2
C-1107626	61	F	Pancreas	Adenocarcinoma	Stage I	T2N0M0	n.a.
C-1107909	56	F	Gallbladder	Adenocarcinoma	Stage III	T3N1M0	3
C-1208513	63	F	Gallbladder	Adenocarcinoma	Stage II	T2N0M0	2
C-1208777	54	M	Pancreas	Adenocarcinoma	Stage I	T2N0M0	3
C-1208849	61	M	Bile Duct	Adenocarcinoma	Stage II	T2N0M0	1
C-1208986	60	M	Pancreas	Adenocarcinoma	Stage I	T2N0M0	n.a.
C-1209066	57	F	Gallbladder	Adenocarcinoma	Stage II	T2N0M0	2
C-1209408	32	F	Gallbladder	Adenocarcinoma	Stage III	T3N0M0	2
D-0100037	35	M	Pancreas	Adenocarcinoma	Stage II	T3N1M0	1
D-0100824	65	F	Pancreas	Adenocarcinoma	Stage I	T2N0M0	n.a.
D-0202471	64	F	Pancreas	Adenocarcinoma	Stage I	T2N0M0	n.a.
D-0202472	65	F	Pancreas	Adenocarcinoma	Stage I	T2N0M0	n.a.
D-0303813	64	F	Pancreas	Adenocarcinoma	Stage I	T2N0M0	n.a.
D-0504665	60	F	Pancreas	Adenocarcinoma	Stage I	T2N0M0	n.a.
D-0608110	65	F	Pancreas	Adenocarcinoma	Stage I	T2N0M0	2
D-0709170	72	F	Pancreas	Adenocarcinoma	Stage II	T3N0M0	n.a.
D-0710042	71	M	Bile Duct	Adenocarcinoma	Stage II	T2N0M0	n.a.
D-0810705	56	F	Pancreas	Adenocarcinoma	Stage I	T2N0M0	3
E-0201618	57	F	Bile Duct	Adenocarcinoma	Stage II	T2N0M0	n.a.
E-0201677	47	M	Pancreas	Adenocarcinoma	Stage I	T2N0M0	3
E-0302741	65	F	Pancreas	Adenocarcinoma	Stage II	T2N1M0	n.a.
E-0403960	72	M	Bile Duct	Adenocarcinoma	Stage II	T2N0M0	n.a.
E-0404503	55	M	Pancreas	Adenocarcinoma	Stage I	T2N0M0	n.a.

## Sheet: Prospective Cohort
ID	Age	Gender	Primary	Subtype	Stage	Reported TNM	Grade
B-1033782	65	F	Bile Duct	Adenocarcinoma	Stage III	T3N1M0	n.a.
B-1239568	61	M	Bile Duct	Adenocarcinoma	Stage III	T3N1M0	n.a.
C-0100133	60	F	Bile Duct	Adenocarcinoma	Stage III	T3N1M0	n.a.
C-0100274	29	F	Bile Duct	Adenocarcinoma	Stage III	T2N1M0	n.a.
C-0304078	78	F	Bile Duct	Adenocarcinoma	Stage IV	TxNxM1	n.a.
D-0201992	58	F	Bile Duct	Adenocarcinoma	Stage IV	TxNxM1	2
E-0302585	54	F	Bile Duct	Adenocarcinoma	Stage II	T2N0M0	n.a.
A-041389	58	M	Bile Duct	Benign: Stricture	-	-	-
A-094844	30	F	Bile Duct	Benign: Stricture	-	-	-
C-0100480	52	F	Gallbladder	Adenocarcinoma	Stage IV	TxNxM1	n.a.
C-0100827	40	F	Gallbladder	Adenocarcinoma	Stage IV	T2NxM1	n.a.
C-0101025	45	F	Gallbladder	Adenocarcinoma	Stage IV	T4N2Mx	n.a.
C-0101086	66	F	Gallbladder	Adenocarcinoma	Stage IV	T3N2M1	n.a.
C-0101587	62	M	Gallbladder	Adenocarcinoma	Stage IV	T3N2M1	n.a.
C-0203291	31	F	Gallbladder	Adenocarcinoma	Stage IV	TxN2M1	n.a.
D-1216278	52	M	Gallbladder	Adenocarcinoma	Stage I	T1N0M0	n.a.
E-0201119	36	F	Gallbladder	Adenocarcinoma	Stage I	T1N0M0	n.a.
E-0201133	45	F	Gallbladder	Adenocarcinoma	Stage I	T1N0M0	n.a.
E-0201137	52	F	Gallbladder	Adenocarcinoma	Stage I	T1N0M0	n.a.
E-0201149	52	F	Gallbladder	Adenocarcinoma	Stage I	T1N0M0	n.a.
E-0201162	60	M	Gallbladder	Adenocarcinoma	Stage I	T1N0M0	n.a.
E-0302450	36	M	Gallbladder	Adenocarcinoma	Stage I	T1N0M0	n.a.
E-0302491	43	M	Gallbladder	Adenocarcinoma	Stage I	T1N0M0	n.a.
E-0302501	44	F	Gallbladder	Adenocarcinoma	Stage I	T1N0M0	n.a.
E-0302554	43	M	Gallbladder	Adenocarcinoma	Stage III	T2N1M0	n.a.
E-0302561	45	F	Gallbladder	Adenocarcinoma	Stage II	T2N0M0	n.a.
E-0302577	49	F	Gallbladder	Adenocarcinoma	Stage II	T2N0M0	n.a.
E-0809593	64	F	Gallbladder	Adenocarcinoma	Stage III	T1N1M0	n.a.
B-0721081	68	F	Gallbladder	Benign: Cholecystitis	-	-	-
B-1240537	62	F	Gallbladder	Benign: Cholecystitis	-	-	-
D-0810743	62	M	Gallbladder	Benign: Cholecystitis	-	-	-
D-0912451	62	M	Gallbladder	Benign: Cholecystitis	-	-	-
E-0808889	47	M	Gallbladder	Benign: Cholecystitis	-	-	-
A-072279	75	M	Gallbladder	Benign: Cholelithiasis	-	-	-
B-1034439	48	F	Gallbladder	Benign: Cholelithiasis	-	-	-
E-0201038	47	F	Gallbladder	Benign: Cholelithiasis	-	-	-
E-0506172	40	F	Gallbladder	Benign: Cholelithiasis	-	-	-
B-0720800	62	M	Pancreas	Adenocarcinoma	Stage IV	T2NxM1	n.a.
B-0722376	65	M	Pancreas	Adenocarcinoma	Stage II	T2N1M0	2
B-0723090	52	F	Pancreas	Adenocarcinoma	Stage IV	T2NxM1	2
B-0930539	58	M	Pancreas	Adenocarcinoma	Stage IV	TxN2M1	n.a.
B-1033064	33	F	Pancreas	Adenocarcinoma	Stage IV	TxN1M1	2
B-1033068	62	M	Pancreas	Adenocarcinoma	Stage IV	T2NxM1	n.a.
C-0304226	65	F	Pancreas	Adenocarcinoma	Stage III	T4N1M0	n.a.
D-1216291	56	M	Pancreas	Adenocarcinoma	Stage I	T2N0M0	n.a.
E-0201001	58	M	Pancreas	Adenocarcinoma	Stage III	T3N2M0	2
E-0302454	57	M	Pancreas	Adenocarcinoma	Stage I	T2N0M0	n.a.
E-0302456	69	M	Pancreas	Adenocarcinoma	Stage I	T2N0M0	n.a.
E-0302457	46	M	Pancreas	Adenocarcinoma	Stage I	T2N0M0	n.a.
E-0302458	58	M	Pancreas	Adenocarcinoma	Stage I	T2N0M0	n.a.
E-0302459	65	M	Pancreas	Adenocarcinoma	Stage I	T2N0M0	n.a.
E-0302460	60	M	Pancreas	Adenocarcinoma	Stage I	T2N0M0	n.a.
E-0302499	41	F	Pancreas	Adenocarcinoma	Stage I	T2N0M0	n.a.
E-0302541	49	M	Pancreas	Adenocarcinoma	Stage I	T2N0M0	n.a.
E-0302733	53	M	Pancreas	Adenocarcinoma	Stage III	T2N2M0	n.a.
E-0403628	56	M	Pancreas	Adenocarcinoma	Stage I	T2N0M0	n.a.
E-0505706	65	M	Pancreas	Adenocarcinoma	Stage II	T3N0M0	n.a.
E-0607350	44	M	Pancreas	Adenocarcinoma	Stage I	T2N0M0	n.a.
E-0708711	71	F	Pancreas	Adenocarcinoma	Stage III	T3N2M0	n.a.
E-0708716	70	M	Pancreas	Adenocarcinoma	Stage I	T2N0M0	n.a.
E-0200747	40	F	Pancreas	Benign: Cystic fibrosis	-	-	-
E-0301834	38	F	Pancreas	Benign: Heterotropic Pancreas	-	-	-
E-0404730	71	F	Pancreas	Benign: Inflammatory Myofibroblastic tumour	-	-	-
E-0404788	71	F	Pancreas	Benign: Inflammatory Myofibroblastic tumour	-	-	-
A-085522	25	M	Pancreas	Benign: Pancreatitis	-	-	-
A-106566	23	F	Pancreas	Benign: Pancreatitis	-	-	-
A-051491	34	M	Pancreas	Benign: Pancreatitis	-	-	-
A-094676	22	F	Pancreas	Benign: Pancreatitis	-	-	-
A-105487	29	F	Pancreas	Benign: Pancreatitis	-	-	-
A-115970	26	F	Pancreas	Benign: Pancreatitis	-	-	-
A-116145	23	M	Pancreas	Benign: Pancreatitis	-	-	-
A-127029	21	F	Pancreas	Benign: Pancreatitis	-	-	-
B-0201492	26	F	Pancreas	Benign: Pancreatitis	-	-	-
B-0406447	27	M	Pancreas	Benign: Pancreatitis	-	-	-
B-0620241	21	F	Pancreas	Benign: Pancreatitis	-	-	-
B-0826436	58	M	Pancreas	Benign: Pancreatitis	-	-	-
B-0827092	81	M	Pancreas	Benign: Pancreatitis	-	-	-
B-1138155	26	F	Pancreas	Benign: Pancreatitis	-	-	-
C-0304454	36	M	Pancreas	Benign: Pancreatitis	-	-	-
C-0906467	42	M	Pancreas	Benign: Pancreatitis	-	-	-
D-0100508	70	M	Pancreas	Benign: Pancreatitis	-	-	-
D-0100686	42	M	Pancreas	Benign: Pancreatitis	-	-	-
D-0202154	30	F	Pancreas	Benign: Pancreatitis	-	-	-
D-0404504	33	M	Pancreas	Benign: Pancreatitis	-	-	-
D-0505048	38	M	Pancreas	Benign: Pancreatitis	-	-	-
E-0403800	54	M	Pancreas	Benign: Pancreatitis	-	-	-
E-0200750	33	F	Pancreas	Benign: Pancreatitis	-	-	-
E-0200753	28	F	Pancreas	Benign: Pancreatitis	-	-	-
